# Supplementary material for: Automatic Evaluation of Soybean Seed Traits Using RGB Image Data and a Python Algorithm
Source: Plants (Basel). 2023 Aug 28;12(17):3078. doi: 10.3390/plants12173078 (PMC10490075; doi:10.3390/plants12173078)
Supplement: Supplementary file 1 [file plants-12-03078-s001.zip]

Archive with 1 entries (1 files):
- plants-2526309-supplementary.pdf
